# Supplementary material for: Respondents of health survey powered by the innovative NURO app exhibit correlations between exercise frequencies and diet habits, and between stress levels and sleep wellness
Source: Front Psychiatry. 2022 Sep 6;13:945780. doi: 10.3389/fpsyt.2022.945780 (PMC9494943; doi:10.3389/fpsyt.2022.945780)
Supplement: Supplementary file 1 [file Data_Sheet_1.csv]

q1_score	q2_score	q3_score	q4_score	q5_score	q6_score	q7_score	q8_score	q9_score	q10_score	q11_score	q12_score
3	1	1	3	3	3	3	4	3	2	1	1
1	3	1	4	4	4	1	1	4	4	4	4
2	1	1	2	3	4	2	2	4	3	4	4
2	2	2	3	3	3	2	2	4	3	3	4
3	1	3	3	3	2	3	4	3	4	4	4
3	2	4	3	4	3	4	1	4	4	4	4
1	1	2	3	3	3	3	2	4	2	4	3
1	1	3	3	3	3	2	1	4	2	2	2
1	2	1	1	1	1	3	2	3	4	1	1
2	1	3	4	2	3	2	1	4	1	3	4
2	3	3	2	1	3	2	3	2	4	2	1
1	1	2	3	1	1	1	2	1	2	4	1
4	3	3	1	3	3	4	4	2	3	3	1
3	2	3	3	3	3	3	3	2	3	3	4
1	1	1	4	4	4	1	1	4	4	4	4
1	1	1	4	4	4	1	1	4	4	4	4
1	1	1	4	3	3	2	1	4	3	1	4
4	2	3	4	1	2	2	1	2	4	4	4
1	1	1	3	3	4	2	2	4	3	3	3
2	3	2	2	4	4	1	1	3	4	3	4
1	1	1	4	4	4	1	1	4	4	4	1
3	4	1	2	2	2	4	4	4	3	2	4
1	1	1	4	4	4	1	1	4	3	3	2
2	2	2	4	4	4	2	1	4	4	4	4
2	2	3	4	3	3	4	4	4	4	4	4
4	4	4	4	3	3	3	4	4	4	4	4
1	3	3	3	2	3	3	2	2	3	3	2
2	1	3	2	2	1	2	1	3	4	4	2
3	3	1	3	2	2	1	1	2	2	2	4
2	1	2	3	4	4	2	2	4	4	4	4
2	1	3	3	2	2	1	2	3	2	2	3
1	2	3	2	2	3	2	3	3	3	4	4
1	1	2	1	1	2	1	1	2	2	3	1
3	1	4	4	3	3	4	2	4	2	2	1
2	2	2	4	3	3	3	3	4	3	3	3
2	1	2	3	2	1	3	1	4	1	4	1
2	1	1	4	2	2	1	1	3	1	1	2
4	1	3	3	4	4	2	3	4	4	4	4
1	1	2	4	3	2	2	1	3	2	3	2
4	1	1	4	4	4	1	1	4	4	4	4
3	2	3	2	2	2	1	1	3	2	4	3
1	1	1	4	4	4	1	1	4	4	4	4
1	1	1	2	2	3	1	1	3	3	3	2
3	2	2	3	3	3	2	2	3	3	3	4
2	1	1	4	2	2	2	2	2	3	3	3
3	1	2	3	3	3	2	1	2	4	4	4
2	2	2	4	3	3	2	1	3	3	3	2
1	1	1	2	3	3	2	1	3	3	4	2
1	1	2	2	1	1	2	2	3	1	2	2
2	3	2	1	3	3	3	4	2	1	3	1
4	2	1	4	4	4	4	1	4	4	4	4
3	2	3	3	3	3	3	3	4	4	4	3
4	1	1	4	4	3	3	1	3	4	4	4
1	1	1	3	4	4	3	1	4	4	3	4
1	1	1	4	4	4	1	1	4	4	4	3
1	1	1	4	4	4	1	1	4	4	4	4
1	4	1	4	4	1	1	2	1	2	1	1
1	1	2	2	2	3	2	1	4	4	3	4
2	3	2	4	3	3	3	3	3	3	3	1
3	3	3	2	2	2	2	4	3	4	4	2
1	1	1	1	2	2	2	2	3	1	3	1
1	1	2	1	1	1	2	2	2	3	2	1
1	1	3	3	4	3	2	3	4	2	3	4
2	1	3	4	2	2	2	1	3	1	4	1
2	2	2	3	3	3	2	2	4	3	3	3
1	1	2	3	3	3	2	2	3	3	3	3
2	3	3	2	2	2	2	2	2	2	3	2
4	4	1	2	4	4	3	1	4	4	4	4
1	1	1	2	1	2	1	1	3	3	3	3
2	2	2	3	4	4	3	3	4	2	2	3
1	1	3	4	3	4	4	4	4	4	4	3
4	2	2	2	1	2	2	1	4	2	3	4
1	1	1	4	4	4	1	1	4	4	4	4
1	1	4	4	4	4	3	2	4	4	1	2
3	3	2	4	4	4	2	3	4	4	4	4
3	1	3	3	3	3	3	1	3	4	2	4
2	4	2	3	2	2	2	4	1	4	3	2
3	4	4	2	2	3	1	2	4	4	4	4
1	1	1	4	4	4	1	1	4	3	3	4
1	2	1	1	1	3	1	1	2	1	1	1
2	2	3	2	3	2	3	1	2	3	4	3
1	1	4	4	4	4	4	2	2	4	4	4
4	3	2	3	2	2	1	4	1	4	4	4
2	2	2	2	2	2	2	2	3	3	3	4
2	2	1	3	2	2	2	2	3	2	3	3
3	3	3	3	3	3	3	3	3	4	4	4
1	4	4	1	1	2	4	4	3	3	2	4
1	1	1	4	4	3	4	1	4	4	4	4
2	1	2	3	3	3	1	1	3	3	2	3
1	1	4	2	2	2	2	2	2	3	4	1
1	1	2	2	1	1	2	2	1	3	4	1
3	1	2	2	1	1	2	2	1	4	3	4
1	1	2	3	3	3	2	2	3	3	3	4
3	3	3	3	3	3	3	4	4	3	3	4
3	2	3	3	3	2	4	4	4	4	4	3
2	1	3	2	4	1	1	1	4	2	2	3
2	1	2	4	4	4	2	2	3	3	4	4
3	2	2	4	2	2	2	1	3	3	3	3
4	1	4	1	1	1	1	1	4	1	1	1
1	1	2	3	4	4	1	2	1	2	3	3
2	2	4	1	1	1	4	4	1	1	1	1
1	3	2	2	2	2	3	2	3	1	4	4
4	4	4	4	4	4	4	4	4	4	3	3
1	1	1	1	2	3	2	2	3	3	3	3
2	1	1	2	3	3	1	3	4	4	3	4
2	2	3	4	3	3	3	4	4	2	4	4
2	3	2	4	4	3	3	3	4	4	4	4
2	2	2	4	4	4	1	1	4	4	4	4
2	1	3	1	1	1	2	2	3	1	2	2
3	2	4	3	2	1	1	2	2	1	1	1
1	1	1	3	4	3	1	2	4	4	3	4
3	1	3	3	1	4	2	3	3	3	4	3
2	1	1	3	3	3	2	1	4	3	4	2
3	2	3	3	4	4	3	3	3	4	4	4
3	3	3	1	2	2	3	4	3	1	1	3
1	1	1	1	1	2	2	2	4	3	4	4
3	2	2	3	2	3	3	3	2	3	3	4
2	1	2	3	3	3	1	1	4	3	3	3
1	2	2	3	4	4	3	4	2	4	4	4
2	2	2	4	3	3	2	3	4	4	4	4
3	2	3	2	2	3	3	3	2	3	2	4
1	1	1	4	4	4	1	1	4	4	4	4
3	3	2	4	2	4	3	2	4	2	2	2
2	1	2	2	2	1	3	2	1	1	1	1
1	1	1	3	3	3	1	1	4	4	4	4
1	1	2	3	3	3	2	1	3	4	3	4
2	2	2	2	1	2	1	4	4	2	2	2
2	1	3	2	2	3	2	3	3	3	3	2
1	2	2	3	3	3	1	1	4	4	4	4
2	3	4	4	2	2	1	2	4	1	2	1
1	1	4	3	3	3	2	3	3	3	4	4
1	1	2	4	4	1	1	1	2	4	4	4
1	1	3	2	2	2	4	4	4	3	2	4
1	1	1	4	3	4	4	3	3	4	4	3
1	1	4	3	3	3	1	4	1	4	3	4
1	1	1	4	2	1	3	3	4	4	4	2
1	1	1	4	4	4	2	1	4	2	2	4
3	3	2	3	2	3	4	1	3	2	3	2
2	2	3	2	2	3	1	1	2	4	4	1
1	1	2	1	1	1	2	2	1	2	1	1
1	1	2	3	4	4	2	1	3	3	3	2
2	2	2	4	4	4	3	1	4	3	4	3
2	2	3	3	2	2	1	2	3	2	4	2
1	1	2	2	2	4	3	3	3	3	3	3
1	1	2	3	2	4	2	2	4	3	4	2
2	3	2	3	3	4	3	1	3	2	2	4
2	2	2	3	3	3	2	2	4	4	4	3
2	2	3	2	2	4	3	1	2	3	3	2
3	1	3	2	4	4	3	1	3	2	2	3
4	4	2	2	1	1	4	4	1	1	1	4
2	1	2	3	1	1	1	1	2	1	1	1
4	4	4	4	4	4	4	4	4	4	4	4
2	2	3	3	3	3	3	1	3	2	3	3
1	1	1	2	2	3	2	2	3	3	3	2
1	1	2	3	1	2	1	1	3	2	2	1
2	1	3	1	4	4	2	1	2	2	4	3
2	2	2	3	4	3	3	1	2	4	4	3
3	1	4	4	3	3	4	4	2	2	3	3
1	1	2	3	1	2	3	4	3	2	2	1
3	2	2	3	3	3	3	2	3	4	4	2
1	1	1	4	4	4	1	1	4	4	4	4
1	1	2	3	3	3	2	2	2	2	2	1
2	1	3	1	2	3	2	1	3	4	1	1
3	1	3	2	2	3	3	3	3	3	2	4
2	2	4	3	4	3	3	1	3	4	4	4
3	2	4	3	2	3	4	4	3	3	3	3
3	2	3	2	3	4	2	1	4	3	3	4
3	1	2	4	3	3	2	2	4	2	3	2
2	2	2	4	4	3	1	2	4	3	3	3
1	1	2	2	1	3	2	1	4	1	1	2
2	1	2	2	4	4	3	2	4	2	2	4
1	1	2	2	2	1	1	1	2	3	2	2
1	1	3	2	2	2	2	3	2	2	3	2
2	2	3	4	3	3	3	1	4	3	3	3
2	2	2	2	1	2	2	2	2	3	3	1
2	1	3	2	3	2	3	1	3	3	3	3
2	2	2	3	1	2	1	3	3	2	3	1
1	1	2	3	3	3	1	3	3	3	4	2
4	1	2	4	2	3	2	1	3	2	3	4
2	3	4	3	2	3	4	2	4	3	4	2
2	1	2	4	2	2	2	1	4	3	3	2
1	1	2	3	3	3	2	1	4	3	3	1
4	3	3	3	4	3	4	4	4	4	2	4
2	2	3	4	4	4	3	3	4	4	3	4
1	1	1	4	4	4	1	1	4	4	4	4
1	1	3	4	2	2	1	1	4	3	2	3
1	1	1	2	3	2	1	1	3	3	3	3
4	1	2	3	4	3	2	2	4	3	4	3
1	1	1	3	2	2	1	1	4	3	3	4
2	3	2	4	4	4	2	2	4	3	4	4
1	1	2	3	2	1	2	2	3	3	4	4
3	3	2	2	3	2	3	1	3	2	3	3
1	1	3	1	3	3	4	3	3	4	1	1
2	2	2	4	2	1	3	4	4	3	3	4
1	1	2	2	2	3	4	3	1	3	2	3
3	3	1	3	2	3	2	2	3	4	4	4
4	4	2	4	2	2	3	1	4	2	3	3
4	4	4	1	1	1	1	1	4	4	4	4
2	2	2	1	2	3	1	1	3	2	2	2
3	2	3	4	3	3	3	2	3	4	4	3
1	1	1	4	2	4	1	1	3	4	4	4
1	3	3	3	3	3	2	3	2	3	3	3
2	1	3	2	4	4	4	4	4	4	4	4
1	1	2	4	4	4	3	2	2	4	4	4
1	1	2	3	4	3	1	1	3	3	3	3
2	3	3	2	3	2	3	3	3	2	2	2
2	1	1	2	2	2	2	3	3	2	2	3
2	2	3	3	4	4	2	3	4	3	4	4
3	3	2	3	2	2	2	2	2	2	2	2
4	3	2	2	3	3	4	4	4	4	4	4
2	1	1	3	1	2	1	2	4	2	4	3
1	1	1	4	3	3	4	4	2	1	1	1
2	1	2	3	2	3	3	4	2	4	4	3
2	2	2	3	3	3	3	4	2	2	2	2
2	1	2	3	4	3	3	2	3	3	2	2
4	2	3	3	4	4	2	1	2	4	4	4
1	1	1	3	2	2	2	1	3	2	1	2
1	1	1	4	3	4	1	2	4	4	4	4
2	1	1	3	2	1	4	3	4	2	2	4
1	1	1	3	3	4	2	1	4	4	4	4
1	1	2	1	2	3	2	1	3	2	2	2
1	1	2	1	1	1	2	4	1	4	4	4
4	1	2	2	1	2	1	3	1	3	3	4
1	1	2	4	3	3	2	1	4	4	3	4
2	4	3	4	3	4	2	2	3	3	4	4
4	4	3	3	1	1	2	3	3	2	3	1
2	1	1	2	2	4	1	1	4	3	2	3
1	1	2	3	1	1	2	1	2	3	3	4
1	1	2	3	2	3	1	1	4	2	2	2
1	3	4	3	3	3	4	4	3	4	3	3
1	1	2	3	3	2	1	1	3	3	3	3
3	1	3	2	3	4	3	2	3	3	2	2
2	2	2	3	3	3	2	2	3	3	3	2
3	2	4	4	4	3	3	4	3	4	4	3
1	2	3	4	3	3	2	1	4	4	4	4
1	1	2	1	1	3	1	2	1	1	1	2
1	1	2	3	2	3	2	1	3	3	4	2
3	3	2	2	2	2	2	2	3	3	4	1
2	2	2	1	2	3	2	3	3	2	2	4
2	2	3	3	3	3	4	2	4	4	4	1
4	2	2	1	2	2	3	1	1	2	4	2
2	1	3	3	2	2	4	3	3	3	2	3
2	3	3	3	3	4	4	1	4	4	3	4
1	1	2	1	1	1	2	1	2	1	2	2
3	2	3	4	4	4	2	2	3	3	4	3
2	2	2	4	3	3	2	2	3	4	3	3
1	1	1	4	4	4	4	1	4	4	4	4
2	2	3	4	4	4	4	3	4	3	3	4
2	2	4	3	4	4	3	4	3	4	4	4
1	2	4	2	4	3	3	4	3	2	2	2
1	1	1	4	4	4	1	1	4	4	4	4
2	1	3	4	2	3	2	3	4	2	2	2
3	3	1	3	4	2	2	2	4	3	4	3
1	1	1	2	1	2	3	2	3	3	3	2
2	2	2	3	1	1	4	1	4	4	4	4
3	1	1	2	1	1	2	1	4	4	4	4
1	1	1	4	4	4	1	1	4	4	4	4
2	2	2	3	3	3	4	4	3	2	2	4
2	3	2	2	2	2	4	4	4	3	1	3
1	1	1	2	2	2	2	1	3	1	2	2
1	1	1	4	4	4	1	1	4	4	4	4
2	1	2	3	3	3	3	1	2	3	3	4
2	1	3	4	4	3	2	4	3	3	4	3
1	1	1	1	2	2	1	1	1	4	4	2
2	1	2	3	2	2	2	2	3	2	3	2
1	1	2	4	2	3	2	1	3	2	2	3
1	1	4	4	3	4	4	4	3	1	2	4
2	1	4	2	4	4	4	4	4	4	4	4
3	3	4	4	4	4	4	3	4	4	4	4
2	1	3	2	2	2	4	4	3	4	4	4
1	1	2	3	4	2	2	1	4	4	4	3
1	2	3	1	4	3	3	1	4	3	2	1
2	2	2	3	3	4	1	1	4	3	3	3
2	1	1	4	4	4	1	1	4	4	4	4
3	3	3	3	3	3	1	2	3	3	4	3
1	1	2	3	2	1	1	2	1	1	4	3
1	3	3	3	3	3	3	4	3	2	1	3
2	2	3	2	3	3	2	4	2	3	4	2
2	2	2	3	3	3	3	4	1	3	2	3
4	4	4	4	4	4	4	4	4	3	1	4
1	1	1	3	3	4	2	2	4	3	3	3
2	2	2	3	3	2	3	4	3	3	3	4
1	3	3	3	3	3	3	4	3	2	1	3
2	3	1	4	3	3	1	1	4	4	4	3
1	3	2	3	4	3	3	3	2	2	3	3
1	1	2	4	2	3	3	1	3	3	1	3
1	1	1	3	4	3	2	2	4	3	3	4
2	1	2	4	4	4	2	4	4	3	1	4
2	2	1	3	4	3	2	1	1	3	3	2
1	1	3	2	2	3	2	4	3	3	3	1
2	2	4	2	2	4	4	4	3	3	3	4
2	1	1	1	1	1	1	2	1	2	2	1
3	1	3	2	2	2	2	2	4	4	2	3
1	1	2	3	2	2	1	1	3	2	2	2
1	1	1	1	1	2	3	2	2	3	1	1
2	2	2	2	3	4	2	2	3	3	3	4
3	3	2	4	4	2	3	3	3	3	3	3
1	1	2	3	4	3	1	1	3	4	4	4
2	4	3	2	3	1	2	3	3	1	2	1
4	4	4	2	2	2	4	4	2	4	4	2
1	1	1	1	2	2	1	1	1	3	3	2
3	2	3	3	4	3	4	4	2	3	3	3
1	1	2	2	4	4	3	2	4	3	2	4
3	3	3	4	3	3	3	2	4	3	3	2
2	1	2	2	4	3	3	1	3	4	4	2
2	2	3	1	2	2	3	1	2	3	3	3
2	2	3	3	2	4	3	3	3	2	2	2
2	2	1	2	3	4	2	2	4	3	4	3
2	2	3	3	3	4	3	2	3	3	4	4
4	2	3	3	3	3	4	4	1	4	4	4
2	2	2	3	3	3	2	2	4	4	4	4
1	1	1	3	3	2	1	1	1	3	4	1
1	1	2	4	2	3	1	1	2	2	3	2
1	1	2	4	3	3	3	4	4	3	4	3
1	2	4	2	3	3	2	2	2	2	3	2
1	1	2	3	3	3	2	1	4	3	3	2
1	1	2	3	3	3	1	2	3	4	4	2
2	1	3	4	3	2	3	1	3	4	4	1
2	2	3	3	2	2	4	2	2	2	2	4
3	3	2	1	2	3	2	2	3	2	2	3
2	2	1	2	2	2	3	3	3	3	1	2
1	1	2	2	2	1	2	1	3	1	1	1
2	2	4	3	3	3	1	1	4	4	4	4
2	2	1	4	4	4	1	1	4	4	4	4
1	1	3	4	4	3	2	3	2	3	3	3
2	2	2	4	3	2	3	2	3	3	4	2
3	3	3	2	2	2	2	1	1	2	3	1
3	2	1	3	3	4	2	2	3	4	3	4
1	1	3	1	3	3	2	1	2	3	4	2
2	1	3	4	2	3	1	3	2	3	3	1
2	1	1	3	1	2	2	2	3	2	4	1
1	1	1	4	4	4	1	1	2	4	4	4
2	2	3	1	1	2	2	1	2	1	2	4
2	3	4	3	3	2	4	4	3	2	2	1
4	1	4	4	4	4	4	1	4	4	4	4
1	1	2	4	1	1	2	2	2	2	1	3
2	1	2	3	3	2	2	3	3	2	3	4
3	2	3	3	3	4	3	3	3	3	3	4
4	1	1	1	1	1	1	1	4	2	2	3
1	1	4	3	3	4	2	2	2	3	3	3
1	1	1	3	1	2	1	1	4	3	2	3
3	3	3	4	2	4	3	1	4	3	3	4
2	1	2	3	3	3	2	3	3	3	4	3
1	2	2	3	3	3	2	2	3	3	3	3
1	1	3	2	3	3	4	4	3	2	2	2
1	1	3	4	4	4	2	3	4	4	4	3
1	1	2	2	2	2	2	2	3	2	2	3
1	1	1	3	2	3	2	1	2	2	1	2
2	2	2	3	2	3	2	2	2	2	4	3
2	1	1	3	3	3	2	2	4	4	4	4
2	3	2	4	2	2	2	2	4	2	2	4
2	1	2	1	1	1	2	1	1	1	1	2
1	1	1	4	4	4	1	1	4	4	4	4
3	3	2	4	3	4	2	1	2	2	3	3
2	2	3	2	3	4	4	4	3	3	2	4
2	2	2	3	3	3	2	3	3	3	4	4
1	1	2	4	4	4	3	3	4	4	3	4
2	1	3	2	4	2	4	1	2	2	1	4
2	3	2	2	3	3	3	4	3	3	2	2
1	1	2	1	2	3	2	1	3	3	2	4
2	2	2	4	3	2	2	2	3	2	2	2
3	3	1	2	3	2	2	2	2	3	3	4
1	1	1	2	2	2	1	1	2	3	2	3
1	4	4	3	3	3	2	2	3	3	3	3
3	1	2	4	3	3	2	4	3	4	4	4
2	1	4	2	3	2	3	4	4	3	4	4
1	1	2	2	2	2	3	1	3	3	4	3
2	2	3	2	2	2	3	3	2	2	2	2
2	2	3	2	2	2	3	3	2	2	2	2
4	2	3	2	3	3	3	1	2	4	3	4
2	2	2	4	4	4	2	2	4	4	4	4
1	3	2	4	3	3	4	4	4	4	4	2
2	1	3	1	1	2	1	1	3	2	4	1
1	1	1	4	4	4	1	1	4	4	4	4
3	3	3	4	4	3	3	3	4	2	4	4
2	1	4	4	3	4	4	3	2	4	4	4
1	2	1	3	2	1	3	1	4	4	4	3
1	1	2	3	1	2	1	2	3	4	4	1
4	3	2	3	3	3	1	1	3	3	4	4
1	2	2	4	3	3	3	1	3	3	3	1
1	2	2	1	1	1	3	2	1	1	1	3
1	1	2	2	3	4	3	1	4	4	3	3
1	2	2	2	2	2	1	1	2	2	2	3
1	1	2	3	3	3	2	2	4	4	4	3
2	2	2	2	2	4	1	4	1	1	1	1
1	1	1	2	2	2	1	3	2	2	3	3
3	3	3	4	3	4	4	2	3	3	4	4
1	1	1	1	3	3	3	3	1	1	1	1
4	1	2	3	2	3	2	1	3	2	2	3
3	3	2	4	3	3	3	3	4	2	3	3
3	3	3	3	3	3	4	4	3	3	3	3
2	2	2	4	3	2	3	1	4	4	4	4
1	1	2	4	4	3	1	1	4	4	4	2
2	2	3	3	4	4	2	2	3	4	4	4
2	2	2	3	2	2	4	4	2	3	2	1
4	3	3	3	4	4	3	4	4	3	3	3
1	3	2	2	2	3	1	1	1	1	3	1
2	2	1	4	3	3	2	2	4	4	4	4
1	1	4	4	1	4	2	1	4	2	3	1
2	1	2	2	2	3	2	1	2	1	1	1
1	1	1	1	4	4	1	1	4	4	4	4
1	1	1	4	4	4	2	1	4	4	4	3
2	1	2	1	1	1	2	2	2	1	1	2
2	3	2	2	2	2	3	4	3	1	4	4
1	1	1	4	4	4	1	1	4	4	4	4
1	2	1	2	1	2	4	3	4	4	3	4
2	1	4	3	4	2	4	2	4	4	4	2
1	1	2	4	4	4	1	2	3	4	4	4
2	2	3	2	2	2	3	1	4	3	4	2
1	1	1	2	1	2	1	1	4	2	2	1
1	2	3	2	2	3	2	2	3	4	4	3
2	2	2	4	3	3	4	4	3	3	3	3
1	1	1	1	1	1	3	4	2	2	2	3
2	1	3	1	3	2	3	4	2	3	3	3
1	1	1	4	4	4	1	1	4	4	4	4
3	2	1	2	4	4	2	3	2	3	3	3
1	1	1	4	4	4	3	3	4	4	3	4
2	1	2	2	2	1	3	2	2	3	4	4
2	1	3	3	3	4	2	2	3	3	2	3
1	1	4	1	2	2	2	2	1	3	3	4
3	3	2	3	1	3	2	3	2	1	2	2
2	2	2	3	2	2	3	2	3	3	4	2
2	2	4	1	3	3	3	3	4	4	4	3
2	2	2	2	2	2	1	2	2	3	4	3
2	1	1	4	3	3	1	1	4	4	4	1
1	1	3	3	2	1	2	2	3	4	3	2
2	4	3	1	1	2	3	4	3	3	4	1
4	2	2	3	3	3	4	4	3	3	4	3
4	3	2	3	2	2	4	2	3	3	3	4
1	1	3	4	4	4	3	2	3	4	4	2
1	1	1	2	1	1	1	1	3	1	2	3
2	1	2	4	4	4	1	1	3	4	4	4
2	4	3	4	4	4	4	4	4	4	4	2
1	1	1	4	4	4	1	1	4	4	4	4
2	2	1	3	4	4	1	2	4	1	4	1
1	1	3	2	2	2	2	2	4	2	2	3
3	1	3	2	3	3	3	1	3	2	2	2
2	1	1	4	3	4	2	1	4	4	4	3
1	1	2	2	1	3	1	2	3	2	2	4
3	2	3	3	2	3	2	2	3	4	4	4
2	2	2	4	3	2	3	1	3	2	3	4
3	3	4	3	3	4	4	3	4	4	4	3
3	2	2	2	3	3	2	4	4	3	3	4
1	1	2	2	3	3	1	1	3	4	4	3
2	3	4	4	3	3	4	3	4	3	3	3
2	2	3	2	3	3	3	4	3	3	3	2
2	2	2	1	1	2	3	2	2	1	1	2
3	1	2	3	4	4	3	2	3	4	4	4
3	3	3	2	2	2	4	4	2	2	2	2
1	3	3	3	4	4	3	3	2	4	3	4
2	1	1	3	2	2	4	1	3	2	2	1
3	4	3	3	3	3	2	2	3	4	4	3
4	3	3	1	1	1	1	1	4	1	2	1
4	3	3	3	3	3	4	4	4	4	4	4
2	3	1	4	2	3	3	1	2	4	3	3
3	3	3	3	3	3	3	3	4	1	4	2
2	1	3	3	3	3	3	4	3	3	3	4
4	2	4	4	2	3	4	4	4	4	3	4
3	2	2	2	3	3	3	1	2	3	4	4
2	3	2	4	3	3	3	2	3	3	3	4
1	1	1	4	1	2	2	1	3	4	4	1
3	2	2	3	2	2	3	3	3	2	2	2
1	1	4	4	4	4	2	3	4	4	4	4
1	1	2	3	3	3	2	2	3	3	3	4
2	3	3	3	4	4	1	1	4	4	4	4
3	2	2	3	3	2	2	3	2	3	3	4
2	2	3	4	3	3	2	2	1	4	4	2
1	1	3	4	2	4	1	2	2	4	4	4
1	1	3	3	2	2	3	3	3	1	3	1
1	3	2	4	3	3	2	2	4	4	4	3
2	1	2	4	4	4	2	1	4	4	4	4
1	2	1	3	3	3	3	2	4	3	3	4
1	1	2	2	3	3	2	4	1	2	2	3
4	4	4	4	4	4	4	4	4	4	4	4
1	2	1	4	4	4	1	1	4	4	4	4
1	1	2	1	2	2	1	2	1	2	2	3
1	1	4	1	1	4	2	1	2	3	4	3
1	1	3	2	2	2	2	3	3	3	2	2
1	1	2	3	1	2	1	1	2	3	3	1
3	3	3	2	1	2	2	2	3	3	1	2
2	4	4	1	1	1	1	2	1	1	3	1
3	3	3	2	2	3	2	3	2	3	3	3
1	1	2	1	2	4	2	4	4	3	2	2
2	2	2	2	3	3	3	3	3	4	3	3
2	3	2	2	3	4	3	4	3	1	3	2
1	1	4	3	4	3	3	4	3	4	2	4
2	4	2	1	1	2	4	4	4	4	4	4
1	1	1	3	1	1	2	1	3	2	3	1
2	2	2	3	2	3	2	3	3	3	4	4
1	1	1	4	1	2	4	1	4	3	4	2
2	4	4	4	4	3	4	1	4	3	3	3
3	2	4	3	4	4	3	4	3	3	2	4
4	1	3	2	1	1	4	4	4	4	4	3
1	1	1	3	2	2	1	2	3	1	4	2
4	2	4	2	2	2	4	4	3	3	3	3
4	2	4	2	2	2	3	3	2	1	2	3
1	1	2	3	3	1	3	1	2	2	4	1
2	1	3	4	4	4	3	3	4	4	4	4
3	3	3	2	2	3	2	4	4	4	4	3
1	1	3	2	3	1	3	4	3	4	1	4
2	1	3	2	3	3	3	1	3	3	3	3
4	3	2	2	4	4	3	3	3	4	3	3
1	1	2	2	3	3	2	1	4	2	4	2
1	1	2	2	3	3	3	3	3	4	4	4
2	2	2	3	3	3	2	2	2	3	3	4
1	1	1	3	3	3	1	2	3	4	4	4
2	2	1	3	3	4	2	3	3	3	4	3
1	1	3	3	2	2	2	1	2	3	3	2
2	2	2	3	3	3	1	2	4	3	3	3
2	2	2	2	2	2	2	1	3	2	3	2
3	1	2	3	4	3	2	2	4	3	3	3
3	3	3	2	2	3	3	3	4	3	4	2
1	1	1	3	4	3	2	2	4	4	4	4
2	3	1	1	1	2	3	4	1	2	3	1
2	1	2	2	3	3	3	1	4	4	4	4
2	2	3	3	4	4	2	2	2	3	4	2
2	3	4	2	4	4	4	4	3	4	4	3
2	2	3	2	2	2	2	3	2	2	3	2
2	2	2	3	1	1	2	3	2	3	2	1
1	1	2	3	3	3	2	2	3	3	3	3
2	2	1	3	4	4	1	1	3	3	4	4
1	1	1	1	1	1	1	1	4	2	4	4
1	1	2	2	2	2	2	2	1	4	3	2
4	4	4	4	4	4	1	1	1	4	4	4
2	1	3	4	3	4	1	2	3	4	4	1
1	1	1	4	4	4	1	1	4	4	4	4
1	1	2	4	1	1	2	4	4	1	1	1
2	1	2	3	4	4	2	2	3	3	4	2
2	2	2	1	1	1	1	1	1	1	1	3
1	1	1	4	4	4	1	1	4	4	4	4
4	4	2	3	3	3	4	4	4	3	3	2
2	2	3	3	2	2	4	4	3	1	1	2
2	1	3	4	4	3	3	3	3	4	4	3
3	3	2	4	3	3	2	3	4	3	3	3
3	3	3	2	2	3	3	4	4	2	2	3
2	1	1	3	3	3	2	2	1	3	3	3
3	2	2	4	3	3	2	2	4	4	4	4
3	1	2	2	3	3	2	1	2	3	4	4
1	1	2	3	4	3	1	2	4	3	4	4
3	3	2	3	2	3	1	2	3	3	4	2
1	1	2	4	3	3	1	1	4	3	3	3
1	1	1	3	2	1	2	1	4	3	3	1
2	4	3	4	3	4	4	3	3	3	4	3
1	1	1	3	4	4	1	2	4	2	2	2
2	1	1	4	2	3	2	3	2	2	4	4
2	1	4	2	3	3	3	4	2	3	4	4
1	1	2	3	3	3	1	2	3	2	2	1
4	3	4	4	4	4	3	4	3	3	4	4
4	1	2	4	3	2	4	4	3	4	4	2
1	1	1	1	1	2	1	2	3	4	3	3
4	2	2	4	4	2	2	2	3	3	3	3
2	1	1	4	3	2	3	1	2	3	4	1
3	2	3	2	2	1	2	2	1	1	4	1
2	2	2	3	1	1	1	2	3	3	2	1
1	2	3	2	3	2	2	1	4	4	4	3
1	1	2	3	3	3	4	2	4	4	2	3
1	2	2	1	2	2	3	1	2	4	2	4
2	2	2	3	3	3	2	3	1	4	4	3
1	1	2	3	2	3	2	1	4	3	3	3
1	1	2	2	2	3	2	4	3	1	2	2
1	1	1	2	2	1	2	3	2	3	3	3
3	1	4	1	1	1	2	2	4	2	3	4
2	2	2	2	3	3	2	1	2	2	3	3
1	1	1	1	1	1	1	1	2	1	2	3
2	1	2	4	1	2	1	2	3	3	4	1
2	1	3	3	1	2	2	4	3	4	4	2
1	1	2	3	2	2	2	3	3	1	2	2
3	4	2	2	3	4	3	4	4	4	2	1
1	3	3	4	3	3	2	3	4	3	4	3
1	1	3	2	2	2	2	1	2	2	2	3
2	2	3	2	2	2	3	3	3	2	3	3
1	1	2	2	2	2	2	1	3	1	1	4
2	1	1	4	4	4	3	2	3	4	4	4
2	1	1	4	3	4	2	1	4	4	4	4
1	1	1	3	3	3	1	1	3	3	3	4
1	1	3	2	1	2	2	4	3	2	4	1
4	1	4	3	2	3	2	1	4	3	3	1
3	2	3	2	4	3	2	1	2	3	2	1
1	1	2	2	3	3	2	2	4	4	4	3
3	3	3	3	3	3	3	3	2	3	3	4
2	2	3	2	2	2	3	1	2	1	2	2
1	1	2	4	4	3	3	3	3	3	2	3
1	1	3	2	3	3	2	2	2	1	2	3
4	1	1	2	1	1	2	1	4	2	1	3
1	1	2	2	1	3	2	4	2	1	1	1
1	1	2	4	3	2	1	1	3	4	4	4
2	1	3	4	4	4	1	1	3	4	4	4
1	2	2	4	3	1	2	1	4	2	2	2
1	1	3	4	2	4	2	2	2	2	4	1
4	4	3	4	3	3	3	1	4	2	3	4
1	1	3	3	3	3	2	4	3	4	4	4
3	2	4	3	4	3	4	1	3	4	4	3
1	1	1	4	4	4	1	1	4	4	4	1
1	2	3	4	1	4	3	2	2	3	4	2
4	1	2	4	2	2	1	1	1	3	2	1
4	4	4	1	2	4	3	3	4	4	2	2
1	1	2	3	3	4	2	1	3	3	3	3
1	3	2	2	2	4	3	3	1	2	2	2
2	1	3	2	4	3	2	2	3	3	3	4
4	4	3	2	2	2	2	2	2	3	3	3
1	1	3	1	2	1	2	1	1	4	4	4
1	1	1	1	1	1	3	4	1	1	1	2
1	1	3	2	1	2	2	1	3	1	4	3
4	2	2	1	3	3	3	3	3	1	1	3
1	1	2	2	1	2	1	1	2	2	2	4
3	3	2	3	4	4	3	3	3	3	3	4
4	3	2	3	3	4	3	4	4	2	2	2
3	2	3	4	4	3	3	2	4	2	3	4
2	2	2	4	2	1	3	2	4	1	2	2
1	1	1	4	4	4	1	1	4	4	4	4
2	2	2	3	4	4	1	1	4	3	1	4
2	1	2	4	2	2	1	1	1	4	4	2
4	1	3	2	3	4	4	1	4	4	4	4
2	3	3	3	3	1	2	3	2	3	4	4
4	3	2	4	4	4	3	1	4	4	4	1
1	1	2	1	1	1	1	2	1	3	3	3
2	2	2	1	1	1	4	2	1	3	2	3
2	2	2	3	2	2	3	2	4	3	4	1
2	1	2	4	3	4	3	2	4	3	3	3
3	1	3	3	2	1	3	1	2	4	4	3
1	1	1	2	3	3	2	3	3	3	3	3
1	1	4	3	3	2	3	4	4	2	2	2
2	1	2	2	2	2	1	1	3	3	3	2
4	4	4	4	3	4	4	4	2	4	4	4
2	2	2	3	3	3	2	2	3	3	3	3
2	2	2	2	2	3	4	4	3	3	4	3
3	3	2	2	2	2	2	3	4	3	4	3
2	2	3	3	3	3	2	1	3	4	3	4
2	2	3	4	4	4	2	2	4	3	4	4
2	1	3	2	3	3	1	3	3	2	3	2
3	3	3	3	3	3	3	3	4	4	4	4
2	1	2	2	1	3	3	2	2	2	3	2
1	1	3	3	3	3	3	4	4	4	4	3
1	1	1	3	4	3	1	2	3	3	3	3
1	2	2	3	2	3	2	1	4	4	3	3
2	2	1	2	2	2	2	4	1	1	2	2
4	3	2	1	1	1	3	3	1	2	3	4
2	1	4	3	2	3	4	3	3	4	1	3
2	1	2	3	2	3	2	2	3	3	3	4
2	3	2	3	4	4	3	3	4	3	3	3
2	2	2	3	3	3	2	2	3	3	3	3
1	1	2	3	2	3	2	2	4	3	4	4
1	1	2	2	2	3	2	1	3	4	3	2
2	1	3	2	2	2	2	2	3	1	1	1
2	1	3	2	1	1	1	1	4	2	2	1
1	1	3	4	3	4	3	1	4	4	3	4
1	1	2	3	3	4	1	1	4	3	3	4
3	3	2	3	2	3	2	2	3	3	4	1
2	2	1	3	3	2	3	1	4	4	4	3
2	2	2	4	3	3	2	3	2	4	4	3
1	1	2	4	4	4	3	4	4	4	3	4
1	1	1	2	3	2	2	3	3	1	2	1
2	1	3	4	4	3	3	1	4	4	4	4
4	1	3	4	4	4	2	1	3	4	4	4
2	1	1	4	4	4	1	1	3	3	3	4
1	1	2	3	3	4	1	2	4	4	3	4
1	2	2	1	1	1	4	1	1	2	2	3
3	3	4	4	2	3	4	2	4	1	3	3
1	1	1	4	2	3	1	1	3	2	3	1
3	1	1	1	2	2	2	4	1	2	2	4
1	1	3	2	4	2	2	2	1	2	3	1
2	2	2	3	3	3	2	2	3	3	3	3
1	1	3	2	2	3	1	1	2	2	2	2
2	2	4	1	2	2	2	3	3	3	2	3
4	2	3	3	4	2	1	1	4	2	2	1
1	1	2	1	2	2	2	4	3	2	2	2
3	3	4	3	2	2	3	4	4	2	2	1
1	1	2	2	2	4	1	2	1	2	2	2
1	1	1	4	4	4	1	1	4	4	4	4
1	1	3	1	1	1	4	4	4	1	1	1
3	2	3	3	3	4	4	3	4	3	3	3
2	1	1	4	2	3	3	2	4	2	2	2
1	1	1	4	4	4	1	1	4	4	4	4
1	1	2	2	2	3	1	1	3	4	4	4
3	2	3	4	3	3	3	3	4	3	3	4
1	1	2	2	3	2	1	2	2	2	2	2
2	2	3	3	3	1	1	1	4	3	4	2
3	1	3	1	2	3	2	4	3	3	2	2
1	2	2	3	4	3	4	4	3	3	3	4
2	1	1	4	4	4	1	1	4	4	4	4
2	1	2	3	4	4	2	1	3	3	3	3
1	2	3	1	2	2	1	2	2	4	4	1
2	1	4	3	2	2	3	2	2	2	4	1
1	1	1	4	4	4	1	1	4	4	4	4
2	1	2	2	2	2	2	2	1	3	3	3
3	2	3	3	4	4	3	3	3	2	3	3
1	1	1	3	1	1	2	2	1	2	2	4
2	2	3	1	1	1	2	2	2	1	1	1
2	1	2	2	3	4	2	2	3	4	4	4
2	3	2	3	3	2	3	4	4	2	3	3
1	3	3	3	3	1	2	4	4	4	3	3
1	1	2	3	4	4	2	2	4	4	4	4
2	2	2	2	1	1	1	1	1	3	3	4
4	4	3	4	4	4	2	1	4	4	3	4
4	4	4	4	4	4	4	2	4	4	4	4
1	1	2	2	2	2	2	4	2	4	1	2
2	1	2	3	2	2	2	1	2	2	2	2
4	1	2	2	3	2	1	1	3	1	3	1
2	1	2	3	4	3	2	2	2	2	2	4
3	1	2	2	2	3	1	3	3	2	3	2
1	4	3	2	2	2	4	4	2	2	2	2
1	1	2	2	2	3	3	3	3	3	4	2
3	1	3	3	3	3	3	3	4	3	3	3
1	1	2	3	3	3	2	1	3	4	4	4
2	2	2	4	2	3	3	1	4	2	1	3
3	3	2	2	3	3	3	3	3	3	3	3
2	3	2	2	2	2	2	4	2	2	2	3
3	2	2	3	2	3	3	4	3	3	1	3
2	2	3	3	3	4	3	1	3	1	2	3
2	1	2	3	2	2	2	1	3	2	3	2
2	2	2	3	2	2	3	3	2	1	4	1
3	3	2	2	2	3	2	2	3	1	2	1
2	1	3	4	2	3	3	3	4	3	2	4
1	1	2	3	3	3	2	1	4	4	4	4
3	2	3	3	4	4	4	1	3	4	4	4
1	1	3	2	1	1	2	3	2	2	1	2
1	1	3	4	4	3	3	2	4	3	4	2
2	1	2	3	2	2	1	1	4	4	3	1
2	2	2	3	4	4	2	2	2	3	3	3
2	1	1	1	1	1	2	3	2	2	1	2
1	1	2	4	1	2	3	1	4	2	3	1
2	2	2	1	1	1	2	3	4	1	1	1
2	2	2	1	1	2	1	2	1	1	2	1
1	1	2	2	2	2	2	3	3	2	2	2
2	3	3	2	3	2	2	3	2	4	4	2
2	2	2	2	2	3	2	1	3	4	3	4
2	1	3	4	4	4	3	3	4	4	3	2
4	3	3	3	3	3	2	2	3	2	3	2
4	3	3	2	3	3	3	1	4	3	3	4
1	1	2	4	2	3	2	2	3	3	3	4
2	2	2	2	4	4	4	4	3	4	3	4
1	1	2	3	3	4	2	3	3	2	2	2
1	1	2	3	2	4	1	1	3	2	2	4
2	1	1	2	1	3	3	4	2	2	3	2
2	1	4	4	3	2	4	4	2	4	4	3
1	1	1	3	2	2	2	1	3	3	3	3
2	1	2	3	4	4	2	1	4	3	2	4
1	1	2	1	2	2	2	1	2	4	2	1
2	2	2	4	4	4	1	2	3	3	4	4
1	1	2	1	1	1	2	2	2	2	3	1
2	1	3	3	3	3	2	2	4	2	3	3
2	3	2	2	1	3	1	2	3	3	2	1
1	1	2	4	3	3	2	2	3	4	4	4
2	3	3	4	3	3	2	2	4	4	4	3
3	2	3	3	2	4	3	1	2	3	3	4
3	2	3	2	3	3	2	1	4	2	2	4
2	2	3	3	3	3	2	2	4	3	3	4
2	1	4	4	3	2	2	4	3	2	4	1
2	3	3	1	1	3	4	4	3	2	2	1
3	2	2	2	2	2	2	4	3	1	4	4
2	1	3	1	1	2	2	4	2	1	1	3
1	1	4	2	4	3	3	1	4	4	4	2
2	3	2	3	2	3	2	2	3	3	3	2
1	1	1	2	2	2	2	1	2	1	1	1
1	1	1	2	2	1	2	2	4	1	2	4
1	1	2	3	2	2	1	2	4	3	4	4
1	1	1	1	1	1	3	1	1	1	3	1
2	2	3	4	3	3	3	2	3	4	3	3
1	2	3	1	2	3	2	2	2	2	2	3
1	1	1	3	2	3	1	1	3	4	4	1
3	1	2	3	2	2	2	4	3	4	1	4
1	1	1	4	3	3	1	1	3	4	4	2
3	3	3	4	4	4	2	2	4	4	4	4
2	1	4	4	2	4	2	1	3	2	2	4
1	1	3	2	2	1	3	2	4	4	4	1
1	1	2	3	3	3	3	3	3	3	4	3
2	1	3	4	4	4	2	1	4	4	3	4
2	1	2	2	3	3	3	3	3	4	3	3
1	1	4	3	3	2	2	2	3	2	3	1
3	3	3	4	4	4	3	2	4	4	4	4
1	1	1	3	1	1	3	1	4	3	3	3
3	3	2	3	3	3	2	2	4	4	4	4
1	1	1	2	1	1	1	2	3	1	1	1
1	3	1	4	2	1	1	1	4	4	4	4
4	4	3	3	3	3	3	4	3	4	4	4
3	3	2	3	3	3	4	4	3	3	3	1
1	1	2	1	1	2	2	1	2	2	2	2
1	2	2	3	2	3	1	2	4	3	4	2
1	1	1	3	3	3	1	1	4	4	4	2
3	3	2	3	3	3	2	1	3	4	4	3
2	2	3	3	4	4	4	4	4	4	4	4
2	1	2	4	3	3	2	1	4	2	3	2
4	4	4	3	3	3	4	3	1	1	1	3
1	1	2	3	3	3	2	1	4	4	4	4
1	1	2	2	4	4	4	1	4	4	3	3
2	1	1	2	2	3	2	1	2	3	2	3
1	1	2	2	3	2	2	2	2	2	2	2
2	2	2	3	4	4	1	2	3	3	3	2
2	3	1	3	2	3	3	2	3	3	2	3
3	2	3	2	2	3	3	4	3	2	1	4
2	1	3	3	4	4	2	2	2	4	4	4
2	1	2	1	1	2	3	4	2	2	2	3
1	1	1	2	3	2	1	1	4	1	1	2
1	1	1	3	2	2	1	3	3	2	3	2
2	3	2	4	4	3	3	2	2	4	4	4
2	1	2	2	1	2	3	4	3	2	3	2
1	1	3	1	2	2	1	2	2	3	3	3
3	3	2	2	3	1	3	4	1	4	3	2
3	2	1	3	2	2	2	3	2	3	4	4
3	2	3	1	4	4	1	1	4	4	4	4
2	2	2	2	2	2	2	1	3	2	2	2
3	1	2	3	1	2	2	2	4	1	4	3
3	2	3	3	3	3	2	4	2	2	3	3
1	1	2	3	3	3	1	1	2	4	4	2
3	3	3	2	3	3	3	2	4	4	4	4
1	3	3	2	2	3	3	4	3	2	2	3
1	2	2	2	2	2	3	3	2	2	2	3
1	4	2	2	2	2	4	1	2	3	2	1
2	1	2	4	4	4	2	1	4	4	4	4
3	1	1	4	3	3	3	1	4	3	4	3
1	1	3	4	3	3	1	1	3	4	4	2
2	1	3	2	2	2	2	1	3	2	2	4
3	3	4	4	4	3	2	3	4	4	4	3
3	3	1	2	2	4	3	1	3	2	2	1
1	1	3	3	3	3	3	4	3	3	3	2
1	1	2	3	4	4	1	2	4	3	2	4
2	2	2	4	3	3	3	4	4	4	4	4
1	1	1	2	2	3	2	2	2	2	2	4
1	1	2	1	1	4	1	1	4	1	4	1
3	4	3	4	4	4	4	1	3	4	4	4
2	3	3	2	2	2	2	2	2	1	1	3
2	4	2	4	2	2	2	4	2	2	2	1
2	2	1	3	3	4	2	3	1	2	3	4
1	1	3	3	3	3	3	3	3	3	3	4
1	1	1	4	4	4	1	1	4	4	4	4
1	3	3	2	3	4	3	4	4	2	2	2
1	1	2	2	2	1	1	1	2	2	2	3
1	1	1	1	1	1	1	1	2	1	1	2
1	1	1	4	4	4	1	1	4	4	4	4
1	2	2	3	1	1	2	1	3	1	1	4
1	1	1	1	2	3	1	1	3	1	1	3
2	1	2	4	2	3	2	1	4	2	2	2
2	2	2	3	3	3	2	3	3	3	3	4
2	2	2	2	2	2	4	3	1	1	2	2
2	1	2	4	4	3	1	1	4	4	4	3
2	1	1	4	4	4	2	1	3	3	4	2
1	1	1	3	3	3	2	1	3	3	3	4
2	2	1	3	3	3	1	1	4	4	4	4
2	1	1	4	3	4	1	2	3	2	2	4
1	1	2	3	2	2	1	2	3	2	4	1
1	2	1	2	2	3	1	2	4	3	4	4
1	1	2	3	3	3	2	1	3	3	2	2
2	2	2	2	2	4	2	2	3	4	4	2
4	4	4	1	1	1	3	4	4	2	2	2
1	1	2	3	4	4	3	2	3	3	3	4
1	2	1	4	3	4	2	1	4	3	3	4
2	1	2	2	2	2	1	1	3	3	4	2
1	3	1	1	1	1	2	2	4	3	3	1
4	2	2	1	1	1	2	1	3	4	4	4
4	4	4	4	2	2	2	1	4	2	2	4
1	1	4	1	1	2	2	4	2	1	1	4
2	2	1	3	3	3	3	2	2	2	2	3
1	1	2	3	4	3	2	2	3	4	4	3
1	1	1	2	2	2	2	1	4	1	1	2
2	1	3	3	1	3	1	3	3	1	3	1
1	1	1	2	2	2	2	1	3	4	3	2
1	2	1	4	3	4	1	1	4	1	3	2
3	2	3	3	4	4	3	2	4	4	4	3
2	4	3	1	2	4	3	3	3	1	1	4
1	1	2	2	2	1	2	2	3	2	3	3
1	2	2	4	4	3	1	2	4	4	4	4
1	1	2	4	4	4	1	1	4	4	4	4
1	1	1	3	3	3	2	1	3	2	2	2
2	2	2	3	3	3	2	4	4	4	4	4
2	2	1	4	3	3	2	1	3	4	4	4
2	2	2	2	2	3	2	3	1	2	2	2
3	3	2	3	2	2	4	4	3	3	2	4
1	1	1	4	3	3	2	2	3	3	3	3
1	1	3	3	3	2	1	1	3	4	4	1
2	1	2	1	1	3	2	2	3	1	2	1
1	2	2	2	4	4	2	4	4	3	4	3
1	1	1	3	3	3	2	2	4	2	2	3
3	3	3	4	3	3	3	3	4	3	3	2
1	1	2	2	2	3	1	2	3	2	3	3
1	1	1	4	4	4	1	1	4	4	4	4
3	2	3	4	3	4	3	2	3	3	1	4
2	1	2	4	3	3	2	2	4	3	3	3
2	2	2	4	4	3	3	1	3	3	4	3
1	1	3	3	2	3	3	4	3	4	4	4
3	2	2	4	2	3	3	4	3	3	3	3
1	1	3	1	2	2	4	4	2	1	1	4
4	4	4	4	4	4	2	4	3	4	4	4
3	4	3	3	3	2	3	4	2	2	3	3
4	4	3	4	4	4	4	4	4	4	4	4
1	1	3	3	1	1	2	1	2	3	3	3
2	3	1	4	4	4	1	1	4	4	4	4
1	1	1	2	1	1	1	1	1	2	3	1
3	2	3	3	2	3	1	1	4	2	2	2
2	3	2	2	2	2	2	3	4	1	3	1
3	2	3	3	2	2	1	1	3	1	3	3
2	2	3	4	3	3	4	4	4	4	4	4
2	2	2	1	2	2	2	2	3	3	3	3
3	2	3	4	3	3	3	3	4	3	2	4
2	2	1	4	3	3	1	1	4	3	3	4
1	1	4	3	4	3	3	4	3	3	3	2
2	2	1	4	2	2	1	1	4	1	1	3
2	3	2	2	2	4	2	3	1	3	4	3
3	2	2	4	4	4	3	3	2	1	2	2
2	2	2	3	2	1	4	3	1	4	2	2
2	2	3	4	3	4	2	1	4	4	4	3
1	1	1	4	3	4	2	1	3	2	3	3
3	2	2	3	3	3	3	3	3	3	3	3
1	1	2	2	3	4	2	1	2	1	3	3
1	2	1	3	2	3	2	2	3	1	1	1
2	1	2	2	2	2	3	2	3	1	3	2
1	1	2	1	2	3	4	4	4	3	4	2
2	1	2	4	3	3	4	3	4	3	3	3
1	1	1	1	2	3	3	3	3	4	4	1
3	3	3	2	3	3	4	3	2	4	4	3
3	2	2	4	4	3	2	1	4	4	4	4
2	2	3	2	2	2	2	1	4	3	2	4
1	2	2	2	4	4	1	1	4	4	4	4
3	1	3	3	3	4	4	3	3	2	3	4
1	1	2	2	3	2	1	1	2	2	4	2
4	3	3	4	2	3	2	4	3	2	3	3
1	1	2	3	3	3	1	1	4	3	3	3
2	1	2	4	2	3	3	1	3	3	3	2
1	1	2	2	2	2	2	2	2	2	2	4
3	3	3	3	3	3	3	4	3	1	1	4
3	4	3	2	3	4	3	3	3	2	1	4
2	1	2	4	4	4	2	1	4	4	4	2
3	4	2	3	2	3	3	4	2	4	3	2
1	1	1	4	2	2	2	1	3	2	3	3
4	4	3	2	2	2	2	2	4	3	3	1
3	2	2	2	3	2	1	2	2	3	4	4
1	1	1	4	4	4	1	1	4	4	4	4
3	2	3	2	3	3	1	1	4	2	4	4
3	3	3	2	2	2	3	2	4	4	4	4
1	1	1	3	3	2	2	2	2	3	4	3
3	3	3	3	3	3	3	2	3	2	2	4
3	3	4	3	3	4	2	1	3	2	3	4
2	2	2	2	2	3	2	2	4	4	3	3
3	3	3	3	3	3	1	1	3	3	3	4
3	3	4	1	1	1	4	1	3	2	1	2
1	1	3	4	3	4	1	2	3	4	4	4
1	2	3	1	4	3	3	4	4	3	2	1
3	2	3	3	4	3	4	4	3	3	4	4
3	3	3	3	4	4	2	3	3	3	4	4
4	3	3	4	3	4	4	4	3	3	4	4
4	1	3	3	3	3	3	1	4	3	2	3
1	1	4	2	1	1	2	4	2	2	3	4
1	1	3	1	1	1	2	1	2	2	2	2
3	3	2	3	3	3	2	1	2	4	2	4
2	1	2	3	2	3	3	3	4	3	3	2
2	4	3	3	3	3	3	3	2	2	3	2
3	1	3	3	1	2	4	3	4	2	3	2
2	1	2	2	3	3	2	4	2	4	3	2
2	1	2	4	3	3	4	4	1	4	4	3
1	1	2	4	3	3	2	2	4	4	4	4
1	1	2	4	3	3	2	1	3	4	3	2
1	1	3	4	3	3	4	4	3	4	3	2
2	2	2	4	4	3	1	1	3	3	3	3
2	2	2	1	1	3	4	2	3	4	4	4
1	1	3	1	1	2	3	1	4	4	4	4
2	1	3	4	4	3	3	2	4	4	4	4
4	4	3	4	4	3	4	3	4	2	2	3
3	3	4	2	1	2	2	2	1	3	3	2
1	1	3	2	1	2	3	1	3	4	2	2
2	1	2	2	4	3	2	4	3	4	4	3
3	2	3	1	2	1	2	3	1	1	1	1
1	1	2	3	3	3	3	4	2	3	1	4
3	3	3	3	2	4	3	3	3	3	3	2
1	2	1	4	3	4	2	2	4	4	4	4
4	1	4	2	3	4	1	1	3	4	2	2
1	1	2	3	2	2	1	2	2	2	4	1
1	1	1	3	3	3	1	1	4	4	4	4
4	3	3	4	2	2	2	2	4	4	4	4
2	2	3	4	4	3	3	2	3	4	4	2
3	3	2	2	1	1	2	4	3	1	1	1
2	2	1	4	3	2	2	2	3	3	2	3
2	3	2	2	3	3	2	4	4	1	1	3
2	1	4	4	3	3	4	4	4	3	3	3
1	1	1	3	3	3	4	4	4	3	3	4
2	2	2	2	2	2	3	2	3	1	2	2
1	2	3	3	3	2	3	2	3	2	2	3
4	2	3	4	3	2	2	2	3	2	1	4
3	2	1	3	3	4	3	3	4	4	4	4
2	2	3	3	2	1	3	1	3	1	3	3
1	1	1	4	4	4	1	1	4	4	4	4
4	4	4	1	4	1	3	4	4	4	4	4
1	1	1	4	3	2	2	2	2	3	3	3
1	1	2	2	3	3	3	3	3	4	4	3
4	4	4	3	3	4	4	3	3	3	2	2
3	3	2	4	2	3	3	1	4	3	2	3
1	1	1	3	3	3	1	1	4	3	3	3
1	1	1	4	4	2	2	1	3	2	4	3
2	1	4	3	2	2	3	1	2	3	3	4
2	2	2	2	3	4	3	3	2	1	4	3
1	1	3	1	1	1	2	2	3	2	2	4
3	1	2	3	2	2	2	1	3	2	2	2
1	1	3	2	3	4	1	3	2	2	3	4
2	2	3	3	4	4	3	4	3	3	4	4
2	2	1	3	2	3	2	1	3	3	2	4
2	2	2	4	4	4	1	3	4	2	3	2
1	1	1	2	3	3	1	1	4	4	4	4
1	1	1	3	1	1	3	2	3	1	1	2
1	1	2	4	4	4	1	1	4	4	4	4
1	1	1	2	2	2	1	1	4	4	4	4
1	2	1	3	3	3	1	1	4	3	3	4
1	1	1	2	3	3	2	4	1	3	2	1
3	3	2	4	3	2	4	3	4	2	4	2
1	2	2	4	3	3	3	3	2	4	4	2
1	1	2	4	4	4	2	1	3	4	4	4
1	1	3	2	3	2	2	2	4	1	2	3
1	1	1	4	4	4	1	4	4	3	3	4
1	1	1	2	4	3	4	3	3	2	2	3
2	3	1	2	2	2	2	2	4	3	4	4
2	3	3	1	3	4	4	1	4	4	4	4
2	1	2	4	3	2	1	1	4	3	3	2
3	1	2	3	3	3	2	3	4	3	3	4
1	1	1	3	2	2	2	1	2	1	3	3
1	1	1	4	1	2	3	3	4	3	3	3
2	1	4	4	1	3	3	1	4	3	2	3
2	3	4	4	3	3	3	1	4	4	3	4
1	1	2	3	3	2	1	2	4	2	2	3
2	2	1	3	4	4	1	1	4	3	4	3
1	1	3	4	3	3	3	3	3	3	4	2
1	1	3	3	3	3	2	4	3	3	3	4
2	1	2	2	2	2	1	1	3	2	2	2
4	1	1	3	3	3	1	1	4	4	3	4
4	4	2	2	3	2	1	1	3	1	1	1
2	3	2	3	2	2	3	1	4	4	4	4
2	2	2	2	2	2	3	2	2	3	3	2
3	2	3	2	2	2	3	3	3	2	4	2
1	1	2	3	4	3	2	2	3	3	4	4
4	2	3	1	1	1	2	1	3	1	2	1
3	1	2	2	1	1	3	4	1	1	3	3
1	1	3	3	1	2	1	1	3	1	2	3
4	3	2	4	3	4	2	2	4	3	3	3
1	1	2	3	2	2	1	1	4	4	4	1
1	1	1	2	1	1	3	2	3	2	2	3
1	1	1	4	4	4	1	1	4	4	4	4
1	1	1	2	2	3	1	1	2	3	4	1
1	4	3	4	4	3	3	1	3	3	3	4
1	1	2	2	2	2	3	4	1	2	3	3
2	1	3	3	3	3	2	3	3	3	3	3
1	1	1	1	1	2	1	3	1	1	1	3
2	1	2	2	3	3	2	3	2	3	4	4
1	2	1	3	2	2	1	2	3	2	4	3
2	4	3	4	3	3	3	1	4	4	4	4
2	2	2	3	3	3	3	4	3	1	1	4
2	2	3	3	3	3	2	2	4	3	3	3
1	1	1	4	4	4	3	3	2	2	2	2
1	3	2	4	4	4	1	1	4	4	4	4
3	1	3	1	2	1	4	4	3	1	2	4
1	1	1	2	2	2	1	1	4	3	2	1
1	1	2	3	4	4	2	2	3	4	4	4
3	3	3	2	3	3	3	3	2	3	3	3
1	1	4	2	2	2	2	1	3	2	4	3
2	1	3	3	4	4	2	1	4	3	4	4
3	1	2	3	4	2	4	4	3	1	1	3
1	1	4	1	3	3	2	1	2	1	4	1
3	2	3	2	3	4	2	3	3	2	1	2
4	4	4	4	3	3	4	2	2	3	3	3
4	4	4	1	1	1	4	4	1	1	1	1
3	2	2	4	3	2	2	2	4	4	3	2
1	1	2	3	2	2	1	1	2	2	2	2
2	1	2	3	3	3	2	1	4	4	4	4
1	1	2	4	4	4	1	1	4	2	2	3
2	2	4	3	3	3	2	3	3	4	3	3
2	3	4	4	4	3	4	4	4	4	3	2
1	1	3	3	2	2	3	2	3	2	3	1
2	1	3	2	2	2	1	1	4	4	1	2
1	1	3	2	2	2	3	3	3	3	3	4
1	1	2	2	2	2	1	1	2	3	3	2
2	1	4	2	2	2	2	1	4	2	2	4
3	1	2	3	2	1	1	4	3	1	3	3
2	1	2	3	4	3	2	1	2	3	2	1
3	3	3	4	2	3	3	2	3	4	4	4
2	1	2	3	3	3	1	1	3	3	4	3
3	2	2	2	3	1	3	3	1	1	3	3
1	1	4	4	2	3	1	1	4	3	4	3
2	2	2	1	1	2	2	2	3	3	3	3
2	1	1	4	2	3	2	1	4	2	4	4
1	1	2	2	2	2	2	1	1	3	3	1
1	1	2	4	3	3	2	1	4	2	3	4
3	2	4	4	3	2	2	3	4	3	2	4
4	4	2	3	2	2	4	4	3	3	3	2
4	4	4	3	4	4	4	4	4	4	3	4
1	2	2	4	3	3	3	4	4	1	4	2
1	1	2	3	2	3	3	1	4	4	3	2
1	1	1	3	4	4	1	1	4	4	4	4
1	3	2	4	2	3	2	2	3	2	4	4
3	1	1	2	2	2	4	4	4	3	3	2
2	1	3	2	2	2	1	2	3	3	4	4
2	1	3	4	3	3	3	1	4	3	3	3
2	1	3	4	2	3	2	2	4	2	4	3
1	1	1	2	2	4	1	1	4	4	4	4
2	2	3	2	1	2	2	2	1	2	2	2
1	1	3	3	2	1	1	1	3	4	3	3
4	4	3	1	1	1	2	1	3	2	3	4
2	2	2	4	4	4	2	1	4	2	2	2
2	2	2	4	3	3	2	2	4	4	3	4
1	1	4	4	2	2	2	2	1	2	3	1
2	1	4	4	1	2	2	1	4	2	4	1
1	1	1	3	2	1	1	1	3	2	3	3
1	1	3	4	4	3	2	2	3	2	4	4
2	1	1	2	2	4	2	3	4	3	3	2
1	1	1	3	2	2	2	3	4	3	3	2
1	1	2	4	4	3	4	1	3	4	3	4
3	2	2	2	4	4	4	4	4	3	4	4
3	1	1	4	4	4	1	1	4	4	4	4
1	1	3	4	4	3	1	2	3	3	4	3
1	1	2	2	2	3	1	3	3	2	2	3
3	3	2	4	2	2	2	2	4	2	3	2
2	3	4	3	2	3	4	4	4	1	4	3
1	1	1	4	4	4	1	1	4	4	4	4
2	1	3	3	3	3	3	4	2	1	1	2
2	1	2	2	2	3	1	1	1	4	4	4
1	3	2	4	3	3	2	1	4	3	4	4
2	2	3	4	4	4	3	4	4	4	4	4
2	2	1	4	4	4	2	1	3	2	3	3
1	1	1	1	1	1	1	1	4	1	2	1
2	1	3	3	3	4	3	1	3	4	4	4
2	1	2	1	3	3	2	2	3	4	4	4
3	3	3	4	3	3	4	4	3	2	3	3
1	1	1	3	3	3	2	2	4	4	4	3
3	3	3	4	4	3	3	4	3	4	4	2
4	3	4	4	3	3	4	1	3	4	4	4
3	3	2	2	3	4	1	2	1	3	2	4
1	1	2	2	2	3	2	1	4	3	4	3
1	1	2	3	3	3	1	2	3	3	3	3
1	1	3	3	3	3	3	2	2	3	2	2
1	3	2	2	3	3	3	3	2	3	3	2
1	1	2	2	2	2	1	1	1	4	1	4
2	3	3	3	2	3	3	2	3	3	2	2
1	3	3	4	4	4	3	2	3	4	4	2
2	2	3	4	4	3	3	3	4	4	3	3
1	1	1	1	2	2	2	1	3	1	1	4
2	1	2	2	1	2	1	1	1	1	4	1
1	1	1	3	2	2	2	2	4	4	3	3
2	2	3	2	2	4	1	3	2	2	2	2
2	3	2	3	3	3	3	1	3	2	4	4
4	3	3	3	3	4	3	4	3	4	4	4
2	2	2	2	2	2	2	2	3	1	2	3
2	1	2	2	2	2	2	3	4	3	3	3
1	1	2	2	3	3	2	1	3	4	4	3
1	1	2	3	3	2	2	2	2	3	2	3
1	2	4	2	3	3	3	3	2	2	2	2
1	2	1	3	4	2	1	3	4	1	2	1
1	1	4	3	3	3	1	4	2	2	4	2
1	1	2	2	2	2	3	2	3	1	2	2
2	2	2	4	4	4	2	2	4	4	4	4
2	4	4	4	4	4	4	4	3	4	4	3
1	1	1	4	4	4	1	1	4	4	4	4
1	1	2	3	2	3	3	1	3	4	4	4
3	3	3	3	3	3	3	2	2	2	3	2
2	1	1	3	4	4	2	1	4	4	4	4
2	1	1	4	4	4	1	1	4	3	3	2
1	1	3	2	3	3	3	2	1	2	2	3
1	1	1	4	4	4	2	2	4	4	4	4
2	2	2	2	2	2	3	2	3	3	2	2
4	4	1	4	4	4	1	1	4	4	4	4
2	1	3	2	3	3	3	1	3	2	4	3
2	2	2	3	3	3	2	2	3	3	3	3
1	1	1	2	3	3	1	1	3	2	2	3
1	1	1	2	2	1	2	1	3	1	2	3
2	1	2	3	3	3	1	1	4	4	4	3
2	2	2	4	3	3	3	2	4	2	2	2
3	2	4	3	4	4	4	3	2	3	3	3
3	3	3	4	4	4	3	3	3	2	3	4
3	2	3	3	2	2	2	4	4	4	4	3
3	3	2	3	3	4	4	4	4	2	2	2
3	1	2	2	1	2	3	1	4	2	3	1
2	2	3	1	2	2	2	3	2	2	4	3
4	2	2	2	4	3	2	2	4	2	2	3
3	3	3	3	3	3	3	3	3	3	3	4
3	2	2	2	2	3	2	4	4	2	2	1
2	3	2	3	3	4	3	1	4	4	4	4
1	1	1	1	1	1	1	1	4	1	1	4
1	1	1	4	4	4	1	1	4	4	4	4
1	1	3	4	3	4	1	1	4	4	3	4
2	3	2	3	4	4	4	4	3	2	3	2
2	4	1	4	4	4	3	4	3	3	4	4
3	3	2	2	2	2	3	2	4	4	4	2
2	2	2	4	4	4	2	2	3	4	4	4
2	1	2	3	4	3	3	4	3	3	4	2
2	2	3	3	3	2	3	3	2	3	3	2
4	4	2	4	4	4	3	3	3	4	4	3
2	4	3	1	1	1	3	4	2	1	2	1
3	2	4	1	2	1	1	2	3	1	1	1
1	1	2	3	2	3	1	2	4	3	3	2
3	1	3	2	3	3	3	4	2	2	2	3
2	1	2	3	3	3	1	1	4	3	3	4
4	4	4	3	3	3	4	4	4	3	2	4
2	2	2	1	3	3	2	3	3	1	1	1
2	3	3	3	2	3	3	3	4	3	4	2
2	2	3	1	3	4	3	1	2	2	4	2
1	1	1	3	1	3	1	1	3	4	4	4
1	1	1	3	3	3	1	1	4	2	4	1
4	3	3	4	4	3	3	4	3	4	4	4
1	1	2	2	1	1	1	4	2	1	2	1
3	1	4	2	3	3	2	2	3	3	3	3
2	2	2	2	2	2	2	2	2	1	2	1
3	1	1	2	1	1	3	3	1	3	3	2
2	1	2	4	3	3	3	4	4	4	2	4
1	1	2	2	2	2	2	2	2	3	3	1
1	1	2	2	3	2	2	2	3	4	4	3
2	1	2	3	2	2	3	4	3	3	3	2
1	2	1	3	1	1	3	3	3	3	3	1
1	1	3	3	1	1	2	4	2	2	2	1
4	3	3	2	1	1	3	3	3	4	4	4
2	2	3	3	3	3	3	1	4	2	1	3
2	3	2	2	2	1	3	4	2	2	3	1
1	1	3	4	3	4	3	3	4	4	4	2
1	1	1	2	3	3	2	2	3	3	4	4
1	2	1	2	2	3	3	1	3	4	3	3
2	3	3	3	3	3	1	2	4	4	4	2
1	1	1	4	4	4	1	1	4	4	4	4
3	3	4	3	3	3	3	2	3	3	4	1
1	1	1	4	3	3	1	3	3	4	2	2
1	1	1	2	1	1	4	1	2	1	1	1
1	1	1	1	1	4	1	1	4	4	2	4
3	2	3	3	4	3	2	2	3	3	2	3
1	1	1	2	1	4	1	1	2	4	4	4
1	1	1	2	1	1	1	1	3	2	2	1
2	1	4	3	3	3	3	1	3	4	3	3
1	3	3	4	4	4	1	2	3	4	4	2
2	2	2	1	1	2	3	4	1	1	2	1
4	4	4	1	1	1	1	1	3	2	2	4
1	3	4	4	3	3	3	4	2	1	2	2
1	2	4	3	2	3	1	2	4	4	4	2
2	2	4	4	2	2	2	2	4	3	4	2
3	1	2	4	3	3	2	2	3	3	4	2
1	1	1	4	4	4	1	1	4	4	4	4
2	3	2	4	4	4	2	2	4	4	4	4
1	1	2	3	3	4	2	2	3	3	3	4
1	1	2	2	4	3	3	3	4	4	3	4
1	1	1	3	3	3	1	1	4	3	4	4
1	1	2	1	3	3	1	2	3	3	3	3
2	2	2	3	4	3	3	2	3	4	2	2
4	2	1	3	2	3	1	2	3	2	3	4
3	2	2	2	2	2	2	1	3	3	4	2
4	3	3	3	3	3	3	3	3	3	4	4
4	3	3	3	3	4	3	3	3	3	2	3
1	1	1	3	2	3	3	1	4	3	1	1
1	1	1	2	4	3	2	3	2	4	4	3
2	3	2	3	1	2	3	2	3	2	2	2
3	4	3	3	3	3	3	3	3	4	3	4
2	2	3	4	4	4	4	1	4	4	4	3
1	1	1	3	1	1	2	4	1	2	2	1
3	3	2	2	3	4	2	1	3	3	3	4
1	1	1	4	4	4	1	1	4	1	1	1
2	4	2	3	2	3	4	4	3	3	4	4
2	4	1	3	2	2	3	1	3	1	1	2
4	4	4	4	4	4	1	1	4	4	4	4
4	1	3	2	2	2	2	4	3	2	2	3
1	1	2	1	2	3	3	4	2	2	2	3
1	1	2	3	2	2	1	1	2	4	3	4
3	2	1	4	1	1	2	2	4	4	4	2
1	4	1	3	3	2	2	4	3	4	4	2
1	1	3	1	1	3	2	4	2	1	1	3
3	3	3	3	3	2	3	3	3	2	3	1
3	1	4	4	4	4	4	3	4	4	4	2
1	1	1	3	3	3	2	1	3	3	3	2
1	1	3	2	2	3	1	1	2	2	2	3
1	1	1	1	4	4	1	1	4	4	4	4
2	1	3	4	4	3	3	1	4	3	3	4
1	1	1	3	3	3	1	2	3	3	3	3
2	2	3	3	3	3	3	1	4	3	3	4
2	2	1	3	3	2	2	2	4	4	3	4
2	4	2	2	2	2	4	1	3	3	2	3
1	1	2	3	2	2	3	4	4	1	4	1
4	4	2	1	1	3	3	4	2	4	1	4
4	1	4	2	2	4	3	2	1	3	4	4
2	2	2	2	2	2	2	1	4	2	4	1
3	3	2	3	2	2	2	4	3	2	3	4
2	2	3	4	4	4	2	2	3	4	3	2
3	3	3	4	3	4	3	1	4	4	4	2
1	1	4	4	3	3	2	1	3	3	3	4
2	1	3	1	2	3	4	4	4	3	3	3
3	3	3	2	1	2	4	4	1	2	2	4
2	2	2	1	1	1	4	3	2	4	3	1
1	1	1	2	2	4	2	2	2	2	4	1
1	1	4	4	4	1	2	1	3	2	4	3
1	1	3	2	3	4	1	1	4	2	2	3
3	3	3	4	4	3	4	3	3	4	4	4
2	3	3	3	2	3	3	1	3	4	4	3
4	1	2	1	4	3	1	1	3	1	1	3
1	1	2	1	1	1	2	1	1	1	1	1
4	4	4	3	4	4	1	1	4	4	4	4
3	2	4	4	3	4	4	4	4	3	4	4
2	1	2	2	2	2	1	1	1	1	1	1
2	1	2	2	3	3	2	1	4	2	3	2
1	1	2	1	1	1	2	2	4	4	3	4
1	1	3	4	3	4	1	1	2	3	4	4
1	2	1	3	4	4	2	1	3	2	3	2
3	3	3	4	4	4	4	4	4	3	3	4
3	3	1	2	2	2	2	3	2	4	4	3
4	1	2	4	2	3	3	2	4	3	4	3
2	2	3	3	3	3	3	1	2	3	3	3
1	1	2	1	1	1	2	1	1	1	1	1
3	4	3	3	2	3	2	3	4	3	4	1
2	2	2	3	2	1	3	4	4	3	3	4
2	1	2	2	2	2	3	4	2	2	4	3
3	3	2	2	3	3	3	2	4	4	4	3
3	4	3	3	3	3	3	4	3	3	4	3
1	1	3	4	4	4	2	1	3	4	4	4
2	2	2	4	2	3	2	2	4	3	3	3
1	3	2	4	3	3	1	2	4	3	4	3
2	2	2	3	3	3	1	1	3	3	3	3
4	4	4	4	4	3	4	4	3	4	4	4
4	2	4	3	3	3	4	4	3	3	3	4
1	1	3	2	2	3	2	4	4	2	3	1
3	3	2	4	3	3	1	3	4	4	4	3
2	2	2	3	4	4	2	2	3	4	3	4
2	1	2	3	3	2	4	4	3	3	3	3
4	3	4	4	2	3	3	4	3	2	2	2
4	3	1	3	3	3	4	2	4	1	3	4
1	2	3	3	4	4	2	4	3	4	4	1
4	4	1	1	2	2	2	3	1	1	4	1
1	1	2	3	3	3	2	2	3	3	3	3
2	1	3	2	3	3	2	2	3	1	1	4
1	1	1	4	1	1	4	2	3	3	3	4
3	3	4	3	4	4	4	4	4	4	4	3
